# Supplementary material for: Distribution and associations for antimicrobial resistance and antibiotic resistance genes of Escherichia coli from musk deer (Moschus berezovskii) in Sichuan, China
Source: PLoS One. 2023 Nov 27;18(11):e0289028. doi: 10.1371/journal.pone.0289028 (PMC10681177; doi:10.1371/journal.pone.0289028)
Supplement: S1 Table — (XLS) [file pone.0289028.s001.xls]

## Sheet: Table S1
Table S1 Resistance profile, resistance gene and integrons in 157 E.coli isolates from the feces of captive musk deer in Sichuan, China
Strain number	Resistant phenotype	Class of antibiotic	Resistance gene	Integrons	Gene cassettes
DJY1	RL	sulfonamide	blaTEM/aac(3')-Iid	/	/
DJY2	RL	sulfonamide	blaTEM/blaCTX-M/sul2/sul3/aac(3')-Iid	/	/
DJY3	RL	sulfonamide	blaTEM/aac(3')-Iid	/	/
DJY4	RL	sulfonamide	blaTEM/blaCTX-M/aac(3')-Iid	/	/
DJY5	RL	sulfonamide	blaTEM/aac(3')-Iid	/	/
DJY6	C/CIP/RL/TE/DO/MH/TZP/KZ/CXM/CTX/CRO/CAZ/ATM/AMP	chloram phenicols/quinolones/sulfonamide/tetracyclines/β-lactams	blaTEM/blaCTX-M/flor/sul2/sul3/aac(3')-Iid	class1	/
DJY7	RL/TE	sulfonamide/tetracyclines	blaTEM/aac(3')-Iid	/	/
DJY8	RL	sulfonamide	blaTEM/aac(3')-Iid	/	/
DJY9	RL	sulfonamide	blaTEM	/	/
DJY10	RL	sulfonamide	blaTEM/aac(3')-Iid	/	/
DJY11	RL	sulfonamide	blaTEM	/	/
DJY12	RL/TE/KZ/CXM/CTX/CRO/FEP/ATM/AMP	sulfonamide/tetracyclines/β-lactams	blaTEM/blaCTX-M/aac(3')-Iid	/	/
DJY13	CN/RL/KZ/CXM/CTX/CRO/AMP	aminoglycosides/sulfonamide/β-lactams	blaTEM/sul1/sul3/aac(3')-Iid	class1	dfrA17-aadA5
DJY14	RL/TE	sulfonamide/tetracyclines	blaTEM/sul3/aac(3')-Iid	/	/
DJY15	RL	sulfonamide	blaTEM/aac(3')-Iid	/	/
DJY16	RL/CTX	sulfonamide/β-lactams	blaTEM	/	/
DJY17	RL/TE/DO	sulfonamide/tetracyclines	blaTEM	/	/
DJY18	C/RL/KZ/CXM/CTX/CRO/FEP/TGC/ATM/AMP	chloram phenicols/sulfonamide/tetracyclines/β-lactams	blaTEM	/	/
DJY19	RL	sulfonamide	blaTEM/aac(3')-Iid	/	/
DJY20	RL/ATM	sulfonamide/β-lactams	blaTEM/aac(3')-Iid	/	/
DJY21	KZ/CXM/CTX/CRO/CAZ/FEP/ATM/AMP	β-lactams	blaTEM	/	/
DJY22	RL	sulfonamide	blaTEM/aac(3')-Iid	/	/
DJY23	RL/TE/DO	sulfonamide/tetracyclines	blaTEM/blaCTX-M/sul2/sul3/aac(3')-Iid	class1	/
DJY24	RL	sulfonamide	blaTEM/sul3/aac(6')-Ib/aac(3')-Iid	/	/
DJY25	RL	sulfonamide	blaTEM	/	/
DJY26	TE/DO/MH	tetracyclines	blaTEM	/	/
DJY27	RL/CTX	sulfonamide/β-lactams	blaTEM/tetA	/	/
DJY28	RL	sulfonamide	blaTEM	/	/
DJY29	RL	sulfonamide	blaTEM	/	/
DJY30	RL	sulfonamide	blaTEM/aac(3')-Iid	/	/
DJY31	RL	sulfonamide	blaTEM/aac(3')-Iid	/	/
DJY32	CIP/RL/CTX	quinolones/sulfonamide/β-lactams	blaTEM/aac(3')-Iid	/	/
DJY33	RL	sulfonamide	blaTEM	/	/
DJY34	RL	sulfonamide	aac(3')-Iid	/	/
DJY35	TE	tetracyclines	blaTEM/aac(3')-Iid	/	/
DJY36	C/CIP/RL/MH/KZ/CXM/CTX/CRO/ATM/AMP	chloram phenicols/quinolones/sulfonamide/tetracyclines/β-lactams	blaTEM/flor/sul2/sul3/aac(3')-Iid	class1	/
DJY37	RL/TE	sulfonamide/tetracyclines	blaTEM/sul3/aac(3')-Iid	/	/
DJY38	/	/	blaTEM/aac(3')-Iid	/	/
DJY39	RL/TE/CTX	sulfonamide/tetracyclines/β-lactams	blaTEM	/	/
DJY40	RL/TE/DO	sulfonamide/tetracyclines	blaTEM/aac(3')-Iid	/	/
DJY41	RL	sulfonamide	blaTEM/aac(3')-Iid	/	/
DJY42	RL	sulfonamide	blaTEM	class1	/
DJY43	RL	sulfonamide	blaTEM/aac(3')-Iid	/	/
DJY44	RL	sulfonamide	blaTEM	/	/
DJY45	RL	sulfonamide	blaTEM	/	/
DJY46	TE/DO	tetracyclines	blaTEM	/	/
DJY47	/	/	blaTEM/aac(3')-Iid	/	/
DJY48	CN/RL/TE/DO/AMP	aminoglycosides/sulfonamide/tetracyclines/β-lactams	blaTEM/sul1/aac(3')-Iid	/	/
DJY49	TE/DO	tetracyclines	/	/	/
DJY50	/	/	blaTEM/aac(3')-Iid	/	/
DJY51	RL/TE	sulfonamide/tetracyclines	blaTEM	/	/
DJY52	TE/DO	tetracyclines	blaTEM	/	/
DJY53	CN/RL/TE/DO/KZ/CXM/CTX/CRO/ATM/AMP	aminoglycosides/sulfonamide/tetracyclines/β-lactams	blaTEM/blaCTX-M/sul1/aac(3')-Iid	class1	dfrA17-aadA5
DJY54	CIP/RL	quinolones/sulfonamide	blaTEM/blaCTX-M/sul1/sul3/aac(3')-Iid	/	/
DJY55	RL	sulfonamide	blaTEM	/	/
DJY56	CIP/RL/KZ/CXM/CTX/CRO/CAZ/FEP/ATM/AMP	quinolones/sulfonamide/β-lactams	blaTEM/blaCTX-M/tetB/sul3/aac(3')-Iid	/	/
DJY57	/	/	blaTEM	/	/
DJY58	TE/DO	tetracyclines	/	/	/
DJY59	TE/DO/RL	tetracyclines	blaTEM/tetB	/	/
DJY60	KZ/CXM/CTX/CRO	β-lactams	/	/	/
DJY61	/	/	blaTEM/aac(3')-Iid	/	/
DJY62	CN/C/CIP/RL/TE/DO/TZP/KZ/CXM/CTX/CRO/CAZ/FEP/ATM/AMP	aminoglycosides/chloram phenicols/quinolones/sulfonamide/tetracyclines/β-lactams	blaTEM/sul1/sul2/aac(3')-Iid	/	/
DJY63	CIP/RL/KZ/CXM/CTX/CRO/CAZ/ATM/AMP	quinolones/sulfonamide/β-lactams	blaTEM/blaCTX-M/tetB/sul3/aac(3')-Iid	/	/
DJY64	RL	sulfonamide	blaTEM/aac(3')-Iid	/	/
DJY65	RL	sulfonamide	blaTEM/aac(3')-Iid	/	/
DJY66	RL	sulfonamide	/	/	/
DJY67	RL	sulfonamide	aac(3')-Iid	/	/
DJY68	RL/KZ/CXM/CTX/CRO	sulfonamide/β-lactams	aac(3')-Iid	/	/
DJY69	RL	sulfonamide	blaTEM/aac(3')-Iid	/	/
DJY70	RL/TE/DO	sulfonamide/tetracyclines	blaTEM/aac(3')-Iid	/	/
DJY71	RL	sulfonamide	blaTEM/aac(3')-Iid	/	/
DJY72	RL	sulfonamide	/	/	/
DJY73	RL	sulfonamide	/	/	/
DJY74	RL	sulfonamide	/	/	/
DJY75	CN/TOB/NET/C/CIP/RL/TE/KZ/CXM/CTX/CRO/CAZ/FEP/ATM/AMP	aminoglycosides/chloram phenicols/quinolones/sulfonamide/tetracyclines/β-lactams	blaTEM/flor/sul1/sul2	class1	dfrA17-aadA5
DJY76	RL	sulfonamide	blaTEM/aac(3')-Iid	/	/
DJY77	RL	sulfonamide	blaTEM/aac(3')-Iid	/	/
DJY78	RL/TE	sulfonamide/tetracyclines	aac(3')-Iid	/	/
DJY79	RL	sulfonamide	blaTEM	/	/
DJY80	/	/	blaTEM/tetB/aac(3')-Iid	/	/
DJY81	CN/TOB/C/RL/KZ/CXM/CTX/CRO/AMP	aminoglycosides/chloram phenicols/sulfonamide/β-lactams	blaTEM/flor/sul1/sul2	class1	dfrA17-aadA5
DJY82	C/TOB/NET/RL/KZ/CXM/CTX/CRO/AMP	aminoglycosides/chloram phenicols/sulfonamide/β-lactams	blaTEM/flor/sul1/sul2/aac(3')-Iid	class1	/
DJY83	C/RL/TE/DO/KZ/CXM/CTX/CRO/CAZ/FEP/ATM/AMP	chloram phenicols/sulfonamide/tetracyclines/β-lactams	blaTEM/blaCTX-M/sul2	/	/
DJY84	RL/TE	sulfonamide/tetracyclines	blaTEM/sul1/sul2/aac(3')-Iid	/	/
DJY85	RL/TE/DO/AMP	sulfonamide/tetracyclines/β-lactams	blaTEM/tetB/sul1/aac(3')-Iid	/	/
DJY86	RL/TE	sulfonamide/tetracyclines	blaTEM/tetA	/	/
DJY87	RL	sulfonamide	blaTEM/aac(3')-Iid	/	/
DJY88	/	/	blaTEM/tetA/aac(3')-Iid	/	/
DJY89	RL/TE/DO/MH	sulfonamide/tetracyclines	blaTEM/blaCTX-M/tetB/aac(3')-Iid	/	/
DJY90	RL/TE/DO/KZ/CXM/CTX/CRO/AMP	sulfonamide/tetracyclines/β-lactams	blaTEM/blaCTX-M	/	/
DJY91	C/RL/KZ/CXM/CTX/CRO/CAZ/FEP/ATM/AMP	chloram phenicols/sulfonamide/β-lactams	blaTEM/flor/tetA/sul2	/	/
DJY92	RL	sulfonamide	blaTEM	/	/
DJY93	RL	sulfonamide	blaTEM	/	/
DJY94	RL	sulfonamide	blaTEM/tetA	/	/
DJY95	RL	sulfonamide	blaTEM/tetA/aac(3')-Iid	/	/
DJY96	RL	sulfonamide	blaTEM/sul1/aac(3')-Iid	/	/
DJY97	RL	sulfonamide	blaTEM	/	/
DJY98	RL	sulfonamide	blaTEM	/	/
DJY99	RL	sulfonamide	blaTEM	/	/
DJY100	RL/CIP/AMP	sulfonamide/quinolones/β-lactams	blaTEM/tetA/sul1/sul2/aac(3')-Iid	/	/
DJY101	RL	sulfonamide	blaTEM/aac(3')-Iid	/	/
Bar1	CN/C/FOS/CIP/RL/TE/DO/KZ/CXM/CTX/CRO/AMP	aminoglycosides/chloram phenicols/polypeptide/quinolones/sulfonamide/tetracyclines/β-lactams	blaTEM/flor/tetA/tetB/sul1/sul2/aac(3')-Iid	class1	dfrA17-aadA5
Bar2	CN/TOB/CIP/RL/TZP/KZ/CXM/CTX/CRO/CAZ/FEP/ATM/AMP/SAM	aminoglycosides/quinolones/sulfonamide/β-lactams	blaTEM/blaCTX-M/sul2/aac(6')-Ib/aac(3')-Iid	class1	/
Bar3	RL/KZ/CXM/CTX/CRO/ATM/AMP	sulfonamide/β-lactams	blaTEM/blaCTX-M/aac(3')-Iid	/	/
Bar4	CN/C/CIP/RL/TE/DO/KZ/CXM/CTX/CRO/CAZ/FEP/ATM/AMP	aminoglycosides/chloram phenicols/quinolones/sulfonamide/tetracyclines/β-lactams	blaTEM/blaCTX-M/flor/tetA/sul1/sul2/aac(3')-Iid	/	/
Bar5	RL	sulfonamide	blaTEM/aac(3')-Iid	/	/
Bar6	/	/	blaTEM/aac(3')-Iid	/	/
Bar7	C/RL/TE/KZ/CXM/CTX/CRO/ATM/AMP	chloram phenicols/sulfonamide/tetracyclines/β-lactams	blaTEM/blaCTX-M/flor/tetA/sul2/aac(3')-Iid	/	/
Bar8	CIP/RL/KZ/CXM/CTX/CRO/ATM/AMP	quinolones/sulfonamide/β-lactams	blaTEM/blaCTX-M/sul3/aac(3')-Iid	/	/
Bar9	CIP/RL/KZ/CXM/CTX/CRO/FEP/ATM/AMP	quinolones/sulfonamide/β-lactams	blaTEM/blaCTX-M/sul3	/	/
Bar10	CIP/RL/KZ/CXM/CTX/CRO/AMP	quinolones/sulfonamide/β-lactams	blaTEM/blaCTX-M/sul3/aac(3')-Iid	/	/
Bar11	CIP/RL/KZ/CXM/CTX/CRO/AMP	quinolones/sulfonamide/β-lactams	blaTEM/blaCTX-M/flor/sul2/sul3/aac(3')-Iid	class1	/
Bar12	/	/	blaTEM/aac(3')-Iid	/	/
Bar13	RL	sulfonamide	blaTEM	/	/
Bar14	RL/TE/DO	sulfonamide/tetracyclines	blaTEM/tetB	/	/
Bar15	RL/TE/DO	sulfonamide/tetracyclines	blaTEM/tetB	/	/
Bar16	CN/TOB/CIP/RL/KZ/CXM/CTX/CRO/CAZ/FEP/ATM/AMP	aminoglycosides/quinolones/sulfonamide/β-lactams	blaTEM/blaCTX-M/sul2/aac(3')-Iid	class1	/
Bar17	RL/TE/DO	sulfonamide/tetracyclines	blaTEM/tetB/sul2	/	/
Bar18	RL	sulfonamide	blaTEM	/	/
Bar19	CIP/RL/DO	quinolones/sulfonamide/tetracyclines	blaTEM/sul1/aac(6')-Ib/aac(3')-Iid	/	/
Bar20	RL	sulfonamide	blaTEM	/	/
Bar21	RL	sulfonamide	blaTEM/tetA	/	/
Bar22	RL/KZ/CXM/CTX/CRO/AMP	sulfonamide/β-lactams	blaTEM/blaCTX-M	/	/
Bar23	RL	sulfonamide	blaTEM/tetA	/	/
Bar24	RL	sulfonamide	blaTEM	/	/
Bar25	CIP/KZ/CXM/CTX/CRO/CAZ/FEP/ATM/AMP/SAM	quinolones/β-lactams	blaTEM/tetA/aac(6')-Ib/aac(3')-Iid	/	/
Bar26	RL	sulfonamide	blaTEM	/	/
Bar27	/	/	blaTEM/aac(3')-Iid	/	/
Bar28	RL	sulfonamide	blaTEM/aac(3')-Iid	/	/
Bar29	RL	sulfonamide	blaTEM/aac(3')-Iid	/	/
Bar30	RL	sulfonamide	blaTEM/tetA/aac(3')-Iid	/	/
Bar31	C/RL	chloram phenicols/sulfonamide	blaTEM/flor/tetA/sul1/sul2/aac(3')-Iid	/	/
Bar32	RL/KZ/CXM/CTX/CRO/AMP	sulfonamide/β-lactams	blaTEM/blaCTX-M	/	/
Bar33	C/CIP/RL/TE/DO/KZ/CXM/AMP	chloram phenicols/quinolones/sulfonamide/tetracyclines/β-lactams	blaTEM/flor/tetA/sul1/sul2/qnrA/aac(6')-Ib/aac(3')-Iid	class1;class2	/
Bar34	RL	sulfonamide	blaTEM/aac(3')-Iid	/	/
Bar35	RL/TE/DO/MH/KZ/CXM/CTX/CRO/AMP	sulfonamide/tetracyclines/β-lactams	blaTEM/blaCTX-M/flor/tetA/sul1/sul2/sul3/qnrA/aac(6')-Ib/aac(3')-Iid	class1	/
Bar36	RL	sulfonamide	blaTEM/aac(3')-Iid	/	/
Bar37	RL/AMP	sulfonamide/β-lactams	blaTEM	/	/
Bar38	RL	sulfonamide	blaTEM/blaCTX-M/aac(6')-Ib/aac(3')-Iid	/	/
Bar39	RL	sulfonamide	blaTEM/sul2	/	/
Bar40	CIP/RL	quinolones/sulfonamide	blaTEM/sul2/aac(6')-Ib	/	/
Bar41	RL	sulfonamide	blaTEM/aac(6')-Ib/aac(3')-Iid	/	/
Bar42	CIP/RL/DO/MH	quinolones/sulfonamide/tetracyclines	blaTEM/sul1/sul2/aac(6')-Ib/aac(3')-Iid	/	/
Bar43	CIP/RL/KZ/CXM/CTX/CRO/CAZ/FEP/ATM/AMP	quinolones/sulfonamide/β-lactams	blaTEM/sul2/aac(6')-Ib/aac(3')-Iid	class1	/
Bar44	RL	sulfonamide	blaTEM/sul2/aac(3')-Iid	/	/
Bar45	C/CIP/RL/DO/MH/KZ/CXM/AMP/SAM	chloram phenicols/quinolones/sulfonamide/tetracyclines/β-lactams	flor/sul1/sul2/aac(6')-Ib/aac(3')-Iid	/	/
Bar46	RL	sulfonamide	blaTEM	/	/
Bar47	RL/TE/DO/MH/AMP	sulfonamide/tetracyclines/β-lactams	blaTEM/sul1/sul2	/	/
Bar48	C/CIP/RL/TE/DO/MH/CXM/CAZ/FEP/AMC	chloram phenicols/quinolones/sulfonamide/tetracyclines/β-lactams	blaTEM/flor/tetA/tetB/sul1/sul2/sul3/aac(6')-Ib/aac(3')-Iid	class2	/
Bar49	RL/KZ/CXM/CTX/CRO/ATM/AMP	sulfonamide/β-lactams	blaTEM/blaCTX-M/aac(3')-Iid	/	/
Bar50	/	/	blaTEM/aac(3')-Iid	/	/
Bar51	RL	sulfonamide	blaTEM/aac(3')-Iid	/	/
Bar52	RL	sulfonamide	blaTEM/aac(3')-Iid	/	/
Bar53	RL	sulfonamide	blaTEM/aac(3')-Iid	/	/
Bar54	RL	sulfonamide	blaTEM/aac(3')-Iid	/	/
Bar55	/	/	/	/	/
Bar56	/	/	blaTEM	/	/
