# Supplementary material for: Distribution and associations for antimicrobial resistance and antibiotic resistance genes of Escherichia coli from musk deer (Moschus berezovskii) in Sichuan, China
Source: PLoS One. 2023 Nov 27;18(11):e0289028. doi: 10.1371/journal.pone.0289028 (PMC10681177; doi:10.1371/journal.pone.0289028)
Supplement: S2 Table — (XLS) [file pone.0289028.s002.xls]

## Sheet: Table S2
Table S2 Primers used in this study
Genes	Nucleotide Sequence (5′-3′)	Initial denaturation	Denaturation	Annealing	Extension	Final elongation	References
blaTEM	F: GGGGATGAGTATTCAACATTTCC	94 °C for 5 min	94 °C for 50 s, 35cycles	53 °C for 30 s	72 °C for 1 min	72 °C for 5 min	1
	F: GGGGATGAGTATTCAACATTTCC
blaCTX-M	F: AGTGAAAGCGAACCGAATC	94 °C for 5 min	94 °C for 50 s, 35cycles	53 °C for 30 s	72 °C for 1 min	72 °C for 5 min	1
	R: CTGTCACCAATGCTTTACC
blaSHV	F：AGCCGCTTGAGCAAATTAAAC	94 °C for 5 min	94 °C for 50 s, 35cycles	53 °C for 30 s	72 °C for 1 min	72 °C for 5 min	1
	R：ATCCCGCAGATAAATCACCAC
cat1	F: AACCAGACCGTTCAGCTGGAT	93 °C for 5 min	93 °C for 30 s, 30 cycles	55 °C for 30 s	72 °C for 1 min	72 °C for 5 min	1
	R: CCTGCCACTCATCGCAGTAC
flor	F: GGCTTTCGTCATTGCGTCTC	93 °C for 5 min	93 °C for 30 s, 30 cycles	55 °C for 30 s	72 °C for 1 min	72 °C for 5 min	1
	R: ATCGGTAGGATGAAGGTGAGA
tetA	F: GCTACATCCTGCTTGCCTTC	95.5 °C for 5 min	95 °C for 50 s, 35cycles	61 °C for 1 min	72 °C for 1 min	72 °C for 5 min	1
	R: CATAGATCGCCGTGAAGAGG
tetB	F: TTGGTTAGGGGCAAGTTTTG	95.5 °C for 5 min	95 °C for 50 s, 35cycles	61 °C for 1 min	72 °C for 1 min	72 °C for 5 min	1
	R: GTAATGGGCCAATAACACCG
sul1	F: GTGACGGTGTTCCGCATTCT	94 °C for 5 min	94 °C for 50 s, 35cycles	50 °C for 50 s	72 °C for 1 min	72 °C for 5 min	1
	R: GGTAACATTTTCGGTTCCTG
sul2	F: CATCATTTTCGGCATCGTC	94 °C for 5 min	94 °C for 50 s, 35cycles	50 °C for 50 s	72 °C for 1 min	72 °C for 5 min	1
	R: TCTTGCGGTTTCTTTCAGC
Sul3	F: AGATGTGATTGATTTGGGAGC	94 °C for 5 min	94 °C for 50 s, 35cycles	50 °C for 50 s	72 °C for 1 min	72 °C for 5 min	1
	R: TAGTTGTTTCTGGATTAGAGCT
qnrA	F: CCAGGATTTGAGTGACAGC	94 °C for 5 min	94 °C for 50 s, 35cycles	63 °C for 50 s	72 °C for 1 min	72 °C for 5 min	1
	R: TCCCAAGGGTTCCAGCA
aac(3')-IId	F: GCAAGTTCATTGAACAGGGT	93 °C for 5 min	93 °C for 30 s, 30 cycles	56°C for 30 s	72 °C for 1 min	72 °C for 5 min	1
	R: CCAAGCATCGGCATCTCATA
aac(6')-Ib	F: ATGACCTTGCGATGCTCTATGA	93 °C for 5 min	93 °C for 30 s, 30 cycles	56°C for 30 s	72 °C for 1 min	72 °C for 5 min	1
	R: CGAATGCCTGGCGTGTTT
intI 1	F：ACGAGCGCAAGGTTTCGGT	93 °C for 5 min	95 °C for 50 s, 35cycles	56 °C for 50 s	72 °C for 1 min	72 °C for 5 min	1
	R：GAAAGGTCTGGTCATACATG
intI 2	F：CACGGATATGCGACAAAAAGGT	93 °C for 5 min	95 °C for 50 s, 35cycles	56 °C for 50 s	72 °C for 1 min	72 °C for 5 min	1
	R：GTAGCAAACGACTGACGACAAAAAGGT
intI 3	F：GCCTCCGGCAGCGACTTTCAG	93 °C for 5 min	95 °C for 50 s, 35cycles	72 °C for 50 s	72 °C for 1 min	72 °C for 5 min	1
	R：GATGCTGCCCAGGGCGCTCG
In1	F: AAGCAGACTTGACCTGA	94 °C for 5 min	94 °C for 1 min, 35cycles	55 °C for 1 min	72 °C for 5 min	72 °C for 10min	1
	R: GGCATCCAAGCAAG
In2	F: CGGGATCCCGGACGGCATGCACGATTTGTA	94 °C for 5 min	94 °C for 1 min, 35cycles	55 °C for 1 min	72 °C for 5 min	72 °C for 10min	1
	R: GATGCCATCGCAAGTACGAG
1.Zhu, Z. , Jiang, S. , Qi, M. , H Liu, & Zhong, Z. . (2021). Prevalence and characterization of antibiotic resistance genes and integrons in escherichia coli isolates from captive non-human primates of 13 zoos in china. Science of The Total Environment, 798(1), 149268.
